# Supplementary material for: Sexualized Drug Use and Chemsex among Men Who Have Sex with Men in Europe: A Systematic Review and Meta-Analysis
Source: J Clin Med. 2024 Mar 21;13(6):1812. doi: 10.3390/jcm13061812 (PMC10971601; doi:10.3390/jcm13061812)
Supplement: Supplementary file 1 [file jcm-13-01812-s001.zip]

Archive with 2 entries (2 files):
- Supplementary Material S1.pdf
- Supplementary Material Table S1.pdf
